# Supplementary material for: Mycobacterium bovis BCG Interferes with miR-3619-5p Control of Cathepsin S in the Process of Autophagy
Source: Front Cell Infect Microbiol. 2016 Mar 9;6:27. doi: 10.3389/fcimb.2016.00027 (PMC4783571; doi:10.3389/fcimb.2016.00027)
Supplement: Supplementary file 3 [file DataSheet2.CSV]

miRNA	Gene	ΔG open	Probability exact	Conservation PhyloP	miRmap score
hsa-miR-3619-5p	FAM199X	64.1832	97.0002123669434	88.87859009598	99.0312
hsa-miR-3619-5p	SETD8	57.7159	99.6041703229356	93.5493428207663	99.0486
hsa-miR-3619-5p	PRDM5	48.6207	97.9440138157786	86.1436107964663	99.0513
hsa-miR-3619-5p	ZC3H6	63.4172	74.8505105558453	95.9475905353379	99.053
hsa-miR-3619-5p	PHB	44.9455	91.6735583947909	85.1089606018007	99.0586
hsa-miR-3619-5p	SYT6	62.4764	97.1177267226235	96.1513071058477	99.0832
hsa-miR-3619-5p	GFOD1	40.7357	60.5007863463081	86.7494309811173	99.1351
hsa-miR-3619-5p	CALN1	45.632	65.7502772310263	45.4677952836838	99.1599
hsa-miR-3619-5p	LRRC55	63.4779	78.5524799610645	94.6750675412517	99.1704
hsa-miR-3619-5p	ELOVL6	64.3312	94.5221720537804	98.2819495619352	99.2025
hsa-miR-3619-5p	CTSS	95.4041	94.5008036950299	95.8327956768348	99.2236
hsa-miR-3619-5p	ZBTB10	77.2862	94.8300963767969	96.8994886673387	99.2294
hsa-miR-3619-5p	DTX4	51.9471	85.4168890117068	77.6513641422868	99.2755
hsa-miR-3619-5p	AC016757.1	27.9277	97.9843495940941	98.4834739378916	99.3274
hsa-miR-3619-5p	GGA3	38.5765	95.3400016450306	95.6252985552388	99.4507
hsa-miR-3619-5p	RAB3IP	96.4629	75.4685974967963	64.7200154057457	99.4558
hsa-miR-3619-5p	PRICKLE2	53.4304	76.6898700658183	80.3211551893905	99.4588
hsa-miR-3619-5p	RNF111	78.6376	98.5507931076626	79.890119857909	99.4681
hsa-miR-3619-5p	DCTN5	80.777	75.0682912298958	46.9062293374177	99.484
hsa-miR-3619-5p	FAM53B	28.609	74.7170493169948	48.2480099270971	99.4847
hsa-miR-3619-5p	UHMK1	86.5477	84.3631632730037	79.1609854478975	99.4868
hsa-miR-3619-5p	LDOC1	66.8584	98.7038955780431	66.9924285275659	99.4979
hsa-miR-3619-5p	ZBTB44	95.4944	98.4603241701618	85.4573882666659	99.5051
hsa-miR-3619-5p	WDTC1	34.6847	66.6433801382228	92.7097585606182	99.5123
hsa-miR-3619-5p	CYS1	25.3901	98.6066343061371	90.1680861892137	99.536
hsa-miR-3619-5p	GNAQ	88.9071	90.259397469596	26.7855063647809	99.5524
hsa-miR-3619-5p	SNX30	68.8934	75.9980510569786	75.7085678182952	99.5983
hsa-miR-3619-5p	MTR	80.517	70.7177661909657	49.5238671572107	99.6212
hsa-miR-3619-5p	SRGAP3	27.705	85.9161759327688	82.5829355112808	99.6298
hsa-miR-3619-5p	ATP11A	52.4886	96.2292553045653	61.558135752501	99.6665
hsa-miR-3619-5p	SLC25A42	54.3575	82.6654204501467	95.835565455582	99.6862
hsa-miR-3619-5p	ATXN1L	66.1302	76.2189839318307	75.8491308079865	99.6891
hsa-miR-3619-5p	TNPO1	86.9661	96.6812592136041	83.0592324404888	99.7331
hsa-miR-3619-5p	CRKL	91.1904	94.5119564447946	99.9498026827998	99.7594
hsa-miR-3619-5p	SARM1	82.8424	54.6767429695466	97.3033381609745	99.7597
hsa-miR-3619-5p	KRTAP4-4	59.3492	99.8510101060952	61.8410207382917	99.7893
hsa-miR-3619-5p	RHPN1	39.3828	98.4732892417633	86.852280348341	99.7922
hsa-miR-3619-5p	RAB14	79.28	98.9602771582236	95.0943017775022	99.803
hsa-miR-3619-5p	CHD2	87.6614	94.577610514069	95.9084460792994	99.8168
hsa-miR-3619-5p	RAB11FIP4	44.2466	78.2212355480887	66.1237156463751	99.8194
hsa-miR-3619-5p	PPM1H	73.3098	96.1152029482914	71.9283055241859	99.8385
hsa-miR-3619-5p	TK2	35.3806	87.4220140100223	93.1989461188771	99.8492
hsa-miR-3619-5p	PRLR	93.0561	74.2916028933331	64.9848246316555	99.8579
hsa-miR-3619-5p	LMX1B	49.5132	94.0268118300315	87.1520859256253	99.8734
hsa-miR-3619-5p	CBL	48.3123	94.7186850536269	99.9636647034492	99.8741
hsa-miR-3619-5p	RNF169	76.4913	99.6641473327812	95.5052923120787	99.9032
hsa-miR-3619-5p	HTT	88.6108	73.6252415848243	99.7003913264182	99.9287
hsa-miR-3619-5p	C1orf95	47.1994	88.2528086728739	18.1205882905044	99.9357
hsa-miR-3619-5p	TMED8	82.1996	99.757598081851	96.4911760231149	99.9459
hsa-miR-3619-5p	ANXA11	47.9375	87.6929871044782	74.5889733664114	99.956
hsa-miR-3619-5p	RAP1GAP2	53.3853	96.259166359837	87.9624365494228	99.9658
hsa-miR-3619-5p	ARID3A	38.4978	88.4681651728436	59.6260247360932	99.0112
hsa-miR-3619-5p	SIGMAR1	90.8226	97.1849685097463	96.7778546869054	99.0571
hsa-miR-3619-5p	EMP2	78.8189	81.8807160746906	52.9528401193131	99.1181
hsa-miR-3619-5p	DIAPH2	63.4332	90.4079691353846	72.4349781312185	99.1849
hsa-miR-3619-5p	TACC1	79.9616	88.276384346682	88.0116362211974	99.2345
hsa-miR-3619-5p	LARP1	66.0521	85.6607469832974	86.0759678112329	99.285
hsa-miR-3619-5p	RAB4B	60.7507	98.3835870558088	0.0000131269134937713	99.296
hsa-miR-3619-5p	P2RX6	36.8682	97.8460632419773	43.0355226093364	99.3609
hsa-miR-3619-5p	HSPA12A	72.5841	81.1918246626642	94.7988674624114	99.375
hsa-miR-3619-5p	CPEB4	66.9617	93.9474259376094	86.8014004316392	99.3944
hsa-miR-3619-5p	IL2RB	50.3086	99.5352866032085	93.4717627620181	99.411
hsa-miR-3619-5p	GAD2	83.0446	99.3317876448289	33.7571576136689	99.4156
hsa-miR-3619-5p	BEND4	73.262	98.1043113587504	81.9013074012032	99.4252
hsa-miR-3619-5p	PTEN	82.5248	92.908926800321	52.7859051604129	99.4297
hsa-miR-3619-5p	CAPN5	34.0256	86.2859128223629	99.1368004224766	99.4363
hsa-miR-3619-5p	ZFAND3	97.2231	97.2815017549316	98.2756617703717	99.4458
hsa-miR-3619-5p	MTPN	89.0807	98.3060289751537	84.4503177172507	99.4979
hsa-miR-3619-5p	TTC38	28.0886	98.2655073176754	60.5308628832189	99.5639
hsa-miR-3619-5p	NFATC2	59.861	75.2909899567939	99.8841287345905	99.6579
hsa-miR-3619-5p	DOK4	60.0497	99.0605976913498	97.7898872096212	99.6991
hsa-miR-3619-5p	RC3H1	71.302	98.5535193353829	98.0163658481292	99.7064
hsa-miR-3619-5p	SLIT1	51.0742	66.1151502825286	98.6854446289068	99.7115
hsa-miR-3619-5p	TRAF3	33.7187	79.0207715317388	99.2664286932276	99.7202
hsa-miR-3619-5p	PITPNM3	57.8352	74.7824555473855	93.1427104214698	99.7214
hsa-miR-3619-5p	SLC35E2B	55.5789	72.8720514724185	4.16820196859071	99.7237
hsa-miR-3619-5p	RNF115	82.787	99.2954017987217	74.0717992285838	99.7488
hsa-miR-3619-5p	TULP4	48.9321	98.056269340146	66.9658859084815	99.7762
hsa-miR-3619-5p	FAM84B	48.2511	93.5926135957906	96.1872223411666	99.7824
hsa-miR-3619-5p	TBC1D24	24.5079	94.59021157231	2.40229080392763	99.8084
hsa-miR-3619-5p	DLGAP2	80.5106	92.6703663848687	74.6188764753502	99.8206
hsa-miR-3619-5p	HHIPL1	55.8173	84.0239183110647	99.533272590729	99.883
hsa-miR-3619-5p	KIAA1614	35.306	77.2493121309234	84.5496753254851	99.901
hsa-miR-3619-5p	SBNO1	73.0352	71.4354146584618	99.2794505914134	99.9051
hsa-miR-3619-5p	TANC2	71.6509	95.4121537400359	97.036756801743	99.9241
hsa-miR-3619-5p	DMPK	24.1358	99.9779113594939	44.254514050195	99.9267
hsa-miR-3619-5p	FBXO32	76.2228	99.3365043285836	85.3246357905034	99.9501
hsa-miR-3619-5p	TBC1D10B	89.7485	75.5897752209755	99.2607578665983	99.0183
hsa-miR-3619-5p	ARHGAP10	42.9884	90.3701737056266	99.5146323735678	99.0668
hsa-miR-3619-5p	NRIP2	36.0443	85.4558616761622	87.3287741812514	99.0741
hsa-miR-3619-5p	CD276	93.4644	61.9463531050417	71.4955505670367	99.1077
hsa-miR-3619-5p	ARHGEF3	58.2627	96.3238600534372	59.7451514760492	99.1491
hsa-miR-3619-5p	CNOT6L	89.0875	81.6536879122935	69.4565077133087	99.1626
hsa-miR-3619-5p	GRB10	39.866	83.5559442839602	97.8330616281022	99.1847
hsa-miR-3619-5p	C10orf54	57.2846	85.8373012080442	89.955548332836	99.1882
hsa-miR-3619-5p	HMGN4	76.8974	98.9709264852558	57.3361528193263	99.195
hsa-miR-3619-5p	KDSR	86.013	85.6537765146944	77.8835267343377	99.2721
hsa-miR-3619-5p	C22orf26	61.5455	70.4070536805081	59.0073401762183	99.2965
hsa-miR-3619-5p	VPRBP	47.8342	94.2517488518477	78.1732508420587	99.3077
hsa-miR-3619-5p	ARHGEF10	91.7652	99.7303822744391	69.7813594415391	99.3085
hsa-miR-3619-5p	TTPAL	84.4208	67.9808426738903	74.429638890424	99.3152
hsa-miR-3619-5p	DPYSL5	94.6256	68.1901193762453	62.6523952613418	99.3209
hsa-miR-3619-5p	SMCR7L	17.3398	66.828291180328	89.0168952565504	99.3491
hsa-miR-3619-5p	OPHN1	52.7325	66.8815842852799	29.4168355553479	99.3613
hsa-miR-3619-5p	FIGN	70.8713	74.7649209463666	75.7155382093604	99.3662
hsa-miR-3619-5p	EPB41L5	23.0824	98.7510004558686	94.483690269426	99.3955
hsa-miR-3619-5p	KCNC4	74.1206	66.5905284962825	87.1541074703033	99.4476
hsa-miR-3619-5p	SQSTM1	31.9539	93.9220456869296	84.0698603834608	99.4799
hsa-miR-3619-5p	KCNK9	50.8289	88.1647793993842	43.0894742237958	99.54
hsa-miR-3619-5p	SLC9A1	83.4904	98.8821227152547	80.5713804144088	99.6026
hsa-miR-3619-5p	PSD3	26.5342	90.4319165675182	69.5995123089099	99.6155
hsa-miR-3619-5p	MOCOS	90.8976	97.0402615815498	41.8370747880955	99.6282
hsa-miR-3619-5p	TBL1XR1	78.4237	98.0216028762942	66.0707485504278	99.6384
hsa-miR-3619-5p	LHX4	45.438	70.3762054844576	99.7648969793266	99.6708
hsa-miR-3619-5p	TGFBRAP1	48.0371	95.3340147869972	98.5214500986291	99.7112
hsa-miR-3619-5p	SENP2	91.1287	95.5236812376826	94.6620718968928	99.7138
hsa-miR-3619-5p	HMG20A	53.0287	81.7029923602115	99.8044746235103	99.7183
hsa-miR-3619-5p	MOCS1	64.0846	98.0268384727115	82.2339827698759	99.7257
hsa-miR-3619-5p	SOGA1	56.9909	77.9253546458251	93.6988452385469	99.735
hsa-miR-3619-5p	HRK	67.675	81.4319030912789	70.560349869	99.7507
hsa-miR-3619-5p	AC079612.1	21.7066	99.3717748997143	94.9130978636342	99.755
hsa-miR-3619-5p	APLN	50.3998	97.2203320204585	99.3980128740891	99.797
hsa-miR-3619-5p	SIK1	45.3493	99.1251597205431	62.2378210793815	99.8205
hsa-miR-3619-5p	ATP2B4	81.0742	99.7175643571749	94.6977639746824	99.8408
hsa-miR-3619-5p	GNB1L	22.5161	67.9724936014971	75.656243941109	99.8528
hsa-miR-3619-5p	RFFL	52.6549	97.6876167456679	98.6691147485205	99.8534
hsa-miR-3619-5p	ICOSLG	34.7628	68.0293958601922	93.2771431425595	99.8706
hsa-miR-3619-5p	KCNC2	60.2891	99.4486978932301	82.6410352304042	99.8823
hsa-miR-3619-5p	C22orf29	39.7942	63.0675219999607	78.3362345999973	99.921
hsa-miR-3619-5p	ANKS6	60.1052	93.9300075110672	84.7365631928959	99.9414
hsa-miR-3619-5p	FOXK1	52.9245	92.7995059331854	74.7656222412971	99.9639
hsa-miR-3619-5p	PDPK1	55.128	94.8440140791074	0.0000131269134937713	99.9722
hsa-miR-3619-5p	HIPK2	54.0981	99.3268541020511	94.1610044819221	99.9801
hsa-miR-3619-5p	VPS53	54.2852	99.9975525910239	51.5197355924576	99.9995
hsa-miR-3619-5p	RPUSD1	17.7077	87.739503364955	39.5017181160726	99.0089
hsa-miR-3619-5p	UAP1L1	62.1278	84.1347642517814	11.7114252848245	99.024
hsa-miR-3619-5p	PPP1R16B	69.7171	58.680858953807	80.8994744902721	99.028
hsa-miR-3619-5p	SPPL3	66.2437	98.4547710301749	74.8676446129707	99.0446
hsa-miR-3619-5p	ZFP41	28.5217	91.593033992497	73.0208322804455	99.0587
hsa-miR-3619-5p	PAFAH1B1	66.0711	84.8860181229086	2.52200825499082	99.0622
hsa-miR-3619-5p	RFT1	42.6953	69.1868344267417	74.2877500824698	99.1159
hsa-miR-3619-5p	MTM1	77.968	98.6254855512254	97.9297150921568	99.1371
hsa-miR-3619-5p	ZNF618	68.7528	79.7067043670915	91.3331785232669	99.2043
hsa-miR-3619-5p	SLC13A1	99.7622	99.624175567826	74.6440276416043	99.3504
hsa-miR-3619-5p	CYB561	37.8236	93.7848591198591	66.2942079988322	99.3839
hsa-miR-3619-5p	GNAL	82.7225	77.0642616794461	99.0672277809596	99.3858
hsa-miR-3619-5p	ZBTB39	44.1187	70.3356218672584	98.8128413243638	99.4626
hsa-miR-3619-5p	SDAD1	59.3726	99.1872201260044	99.1099952651223	99.4716
hsa-miR-3619-5p	JAG2	53.077	96.004171128412	35.4184078970461	99.4878
hsa-miR-3619-5p	RGP1	43.4129	75.8560316316767	99.8917554713304	99.5497
hsa-miR-3619-5p	CDS2	71.1624	61.6516804173359	99.9228531293971	99.6124
hsa-miR-3619-5p	EML5	81.4952	97.7458433933976	59.7155371592073	99.6302
hsa-miR-3619-5p	NEO1	55.0687	98.5415068944905	93.9957366410355	99.6754
hsa-miR-3619-5p	SOCS5	63.5452	96.2455971809566	52.3341030517842	99.6965
hsa-miR-3619-5p	ODZ4	23.4738	90.8213179235377	45.8658689353824	99.7026
hsa-miR-3619-5p	FRMD8	38.1145	79.3439379461003	87.7406310921185	99.7587
hsa-miR-3619-5p	PLXNA2	78.463	95.8173006101329	68.2521134002552	99.7981
hsa-miR-3619-5p	C19orf47	98.0383	86.5761321551279	86.9447857077316	99.8059
hsa-miR-3619-5p	KIAA1737	85.757	99.2344953930624	87.1762657002808	99.8341
hsa-miR-3619-5p	FGFR1	68.0467	98.9049084026211	99.5243987972072	99.8525
hsa-miR-3619-5p	MRPS25	32.1417	99.1692750418344	78.9651712793109	99.924
hsa-miR-3619-5p	VANGL1	67.2521	99.4792285457109	75.6538942235936	99.9371
hsa-miR-3619-5p	AK4	82.1224	96.156150578851	97.5639073938259	99.9403
hsa-miR-3619-5p	ERC1	51.1199	97.5942744261097	55.7164885978973	99.9433
hsa-miR-3619-5p	DAGLA	39.9239	99.9315422533542	98.9167014639265	99.9484
hsa-miR-3619-5p	TRIM66	47.9597	82.8510750089028	53.6190178522085	99.9596
hsa-miR-3619-5p	MLXIP	74.1333	91.4714690200621	96.4031469412257	99.9744
hsa-miR-3619-5p	IPPK	19.435	98.9680376132682	98.8070129747726	99.002
hsa-miR-3619-5p	LIMS2	65.0138	94.9126112351252	54.6522240863898	99.0621
hsa-miR-3619-5p	DGKG	52.3704	98.4770223149484	42.7952213309194	99.139
hsa-miR-3619-5p	MAPK1	66.2584	49.7261999932774	83.8556160283289	99.3207
hsa-miR-3619-5p	QSOX2	55.2257	96.9097124495822	69.4377887346666	99.3247
hsa-miR-3619-5p	AP3B1	87.3998	98.4329999332384	93.8519969382787	99.3602
hsa-miR-3619-5p	KCNAB2	16.7761	90.4361840432962	78.2539157254779	99.3651
hsa-miR-3619-5p	ARHGAP26	77.4525	99.2217471804842	57.3154910574871	99.3799
hsa-miR-3619-5p	FUT6	24.2503	99.3740828993184	83.8482780836859	99.4271
hsa-miR-3619-5p	C11orf10	57.2888	98.8043555205414	96.3937218173372	99.4379
hsa-miR-3619-5p	USP22	31.0335	48.8698237106531	9.63797679082933	99.4462
hsa-miR-3619-5p	PURB	80.6374	76.9675580450283	70.1503963605895	99.499
hsa-miR-3619-5p	KCNK3	45.6109	58.2864001355679	93.0244238039774	99.5482
hsa-miR-3619-5p	FOXK2	25.7837	96.9731049890432	67.5908713868335	99.5514
hsa-miR-3619-5p	ABI2	60.6103	97.3884364882655	63.7557911019742	99.5529
hsa-miR-3619-5p	LONP2	73.2022	90.9494041565989	89.6135659824963	99.5779
hsa-miR-3619-5p	SUPT6H	36.278	94.1403762535032	66.6326198287016	99.5949
hsa-miR-3619-5p	MAPT	62.3696	65.6136792813044	98.1025834159563	99.6045
hsa-miR-3619-5p	POLR1A	38.2582	97.2510795319625	77.5435528017625	99.609
hsa-miR-3619-5p	MAK16	64.0591	99.7280820198002	99.2186073473698	99.6988
hsa-miR-3619-5p	SLC9A8	79.9665	83.0658893613145	80.8597393231265	99.7044
hsa-miR-3619-5p	ARL10	64.8325	91.7426899534017	99.0689736604543	99.7118
hsa-miR-3619-5p	JAKMIP2	60.5305	99.3701174771798	95.9465928899123	99.7374
hsa-miR-3619-5p	KIAA0317	51.8011	87.1397100316041	85.8651101997824	99.7786
hsa-miR-3619-5p	TMPPE	93.1648	99.5369750056035	85.7183775607491	99.8229
hsa-miR-3619-5p	VANGL2	44.8914	99.1994107010944	61.4245562807884	99.8739
hsa-miR-3619-5p	LMOD1	49.6403	97.6160222881508	72.8847980759095	99.8865
hsa-miR-3619-5p	ZNF264	92.7962	84.8000102853137	67.0096247842428	99.9049
hsa-miR-3619-5p	QSOX1	49.7119	66.4682742219524	99.969374910819	99.926
hsa-miR-3619-5p	KIAA1644	54.9354	80.2481393883057	90.7048588088875	99.929
hsa-miR-3619-5p	PAIP2B	68.205	99.674905089325	98.918762389345	99.9337
hsa-miR-3619-5p	ARHGAP35	63.6226	96.4510943403358	98.4658707468964	99.9523
hsa-miR-3619-5p	DFFB	80.3295	97.8757109684351	42.5107742424228	99.0247
hsa-miR-3619-5p	RASGEF1B	57.7145	87.5841238748308	97.4907379780116	99.0374
hsa-miR-3619-5p	FNDC5	28.3124	66.426188081521	94.9066525491088	99.045
hsa-miR-3619-5p	PTCD3	70.2183	81.9972003500105	64.3606005142862	99.0995
hsa-miR-3619-5p	EPT1	83.8549	78.0211676092547	90.2181522372789	99.1149
hsa-miR-3619-5p	SLC1A4	60.868	74.0064410227877	69.8054735816272	99.1409
hsa-miR-3619-5p	PGF	55.253	98.562604179462	95.8978132793695	99.1423
hsa-miR-3619-5p	CDC42SE1	56.1382	98.7635085745283	87.7239074043274	99.1786
hsa-miR-3619-5p	NMT1	50.7829	77.8900066250432	99.2261159418882	99.2737
hsa-miR-3619-5p	F8	79.2889	96.3609352014396	64.2120694881042	99.3367
hsa-miR-3619-5p	KIAA0355	33.7951	85.619946507075	37.8841673277161	99.3758
hsa-miR-3619-5p	PID1	73.7157	96.7460613367159	89.7199596163633	99.4155
hsa-miR-3619-5p	PIM1	52.8433	95.5520510448965	69.8649253728404	99.434
hsa-miR-3619-5p	NOL12	48.1112	74.9689233274786	75.9290212035096	99.4746
hsa-miR-3619-5p	IFNAR1	79.6766	94.7243466231255	55.1360558639432	99.5537
hsa-miR-3619-5p	SRRM4	96.9867	95.6342328697249	98.6103193029819	99.5984
hsa-miR-3619-5p	CDC25B	33.7361	93.3538208313848	98.2016259782668	99.6008
hsa-miR-3619-5p	RQCD1	67.7641	97.6977549050026	85.7951700046876	99.6139
hsa-miR-3619-5p	FLYWCH1	18.6417	69.1347650262779	76.9754331126655	99.68
hsa-miR-3619-5p	OPRK1	97.2829	98.9438036174254	85.397096352989	99.7274
hsa-miR-3619-5p	GFAP	84.9146	96.2760039139956	89.410820803585	99.7358
hsa-miR-3619-5p	ZNF81	87.9393	81.1583973932306	36.3109855069686	99.7569
hsa-miR-3619-5p	TBC1D16	59.2689	46.6501554337049	93.6082039008724	99.759
hsa-miR-3619-5p	CYB5B	64.3275	96.2712485054154	95.4487415687476	99.7801
hsa-miR-3619-5p	UBE2H	38.9961	98.5709609968204	57.1783016845637	99.7818
hsa-miR-3619-5p	C18orf1	55.6805	97.8045269940691	83.5534738604428	99.9252
hsa-miR-3619-5p	PDXK	59.1309	95.97931753536	81.2798661894946	99.9293
hsa-miR-3619-5p	MAFG	29.8393	87.3139562567468	86.3819955455132	99.9328
hsa-miR-3619-5p	VAPB	84.9768	99.7411245410527	98.8996496032981	99.9404
hsa-miR-3619-5p	HPSE2	80.53	99.9576505307547	99.2925249972532	99.9453
hsa-miR-3619-5p	AGPAT6	30.4462	95.4015508827944	85.0339796719243	99.9484
hsa-miR-3619-5p	ASB1	30.9513	91.0044321337363	87.9321527599926	99.9593
hsa-miR-3619-5p	POU2F1	84.2114	98.0657956472367	98.0212490599489	99.9637
hsa-miR-3619-5p	IKZF2	88.5768	89.1112915860093	95.2026250676528	99.0572
hsa-miR-3619-5p	C9orf114	25.8832	78.3267297179113	70.5412239560395	99.0895
hsa-miR-3619-5p	ABI3	35.4048	93.9375743419839	36.3410330119559	99.0966
hsa-miR-3619-5p	PPP1R1A	16.2123	86.1756864788554	93.5090957039944	99.1042
hsa-miR-3619-5p	ARFGAP2	60.2062	91.7400566652628	99.1440202248982	99.1347
hsa-miR-3619-5p	ZNF488	37.4288	60.9175971338672	1.8516430366909	99.1521
hsa-miR-3619-5p	UBR3	84.7542	95.7144861982398	68.8914991027098	99.185
hsa-miR-3619-5p	ITIH5	78.4319	88.6387867543128	80.6453111912057	99.1935
hsa-miR-3619-5p	HR	77.942	70.6692594744545	91.4828384640093	99.1973
hsa-miR-3619-5p	PITPNM2	55.2815	80.5683704608889	79.2456409130188	99.2366
hsa-miR-3619-5p	EXTL3	36.7726	59.3331554056681	38.0504984485957	99.2449
hsa-miR-3619-5p	RBM20	72.3896	93.536764652351	89.5180151791752	99.2732
hsa-miR-3619-5p	ALPK2	56.6131	99.5528754189833	99.9622732506189	99.2799
hsa-miR-3619-5p	TSPAN18	70.761	90.6404884780478	88.4140548812625	99.306
hsa-miR-3619-5p	MMP16	52.529	88.6033535389146	94.7484732415088	99.319
hsa-miR-3619-5p	CLN8	57.6002	88.7255148736634	90.2705417490326	99.3237
hsa-miR-3619-5p	NCS1	66.0461	85.2328608956247	97.0275417084704	99.3685
hsa-miR-3619-5p	MESDC2	48.0803	74.3458021592033	71.3144122877362	99.3713
hsa-miR-3619-5p	KCNMB4	91.1597	96.6854569846961	70.1556077452465	99.4146
hsa-miR-3619-5p	CDK5R1	54.7769	96.2785210276577	38.0320420082235	99.4325
hsa-miR-3619-5p	HPS4	69.7137	87.680107227493	52.2174572984786	99.4342
hsa-miR-3619-5p	RNF213	88.3084	98.4918771580377	46.8120831138404	99.4846
hsa-miR-3619-5p	NAA30	86.446	93.0053980857854	94.4926559513422	99.5619
hsa-miR-3619-5p	AMMECR1L	69.905	93.5697427138079	1.27277240544258	99.591
hsa-miR-3619-5p	NDST1	48.2308	58.0620052613097	83.8546840174709	99.62
hsa-miR-3619-5p	PALD1	47.4103	93.0167367147128	66.1795837902046	99.6603
hsa-miR-3619-5p	RPP25	80.4833	97.7397635957828	96.9766749186821	99.6832
hsa-miR-3619-5p	TMEM43	55.8941	98.5801000556553	96.2367633126921	99.747
hsa-miR-3619-5p	ABHD2	72.8796	85.3970386661187	92.1978089343611	99.7792
hsa-miR-3619-5p	SRGAP1	78.5234	99.4524619462756	79.6358121627942	99.8048
hsa-miR-3619-5p	FUT3	36.519	99.9740930916925	92.7495462354178	99.887
hsa-miR-3619-5p	PVRL1	38.1414	97.6526482281766	97.4692886013628	99.8977
hsa-miR-3619-5p	FOSL2	60.4463	98.7569485890765	70.3434407504289	99.9144
hsa-miR-3619-5p	FAM123B	66.0286	83.7237079733022	96.9097670406043	99.9207
hsa-miR-3619-5p	PTPRT	54.2991	97.5125650441533	89.6964361873825	99.9299
hsa-miR-3619-5p	RNF8	73.0575	99.332267832666	97.3377175474147	99.9349
hsa-miR-3619-5p	KIF21B	35.5875	81.8756353775756	96.1502175720277	99.966
hsa-miR-3619-5p	PLSCR4	97.9212	81.7328646906576	50.763454725341	99.1164
hsa-miR-3619-5p	LRTM2	31.1435	81.8481407514196	89.1185500746462	99.1232
hsa-miR-3619-5p	HS3ST5	79.6699	99.3755157178645	6.18898528564886	99.1645
hsa-miR-3619-5p	FLOT2	31.5253	83.5475642317064	34.0596279543924	99.178
hsa-miR-3619-5p	GRM1	68.203	99.8660043585566	73.9325226764149	99.1826
hsa-miR-3619-5p	PARP16	72.24	92.352536251471	97.0739453476709	99.2031
hsa-miR-3619-5p	ART4	61.8131	72.5951767145455	92.4057523710159	99.2217
hsa-miR-3619-5p	SPATA13	26.2872	95.6491264376398	5.61456467807492	99.2698
hsa-miR-3619-5p	MYO9A	50.8658	81.1349378938992	85.2830891092956	99.2736
hsa-miR-3619-5p	PPM1L	38.6873	64.1896590155189	95.9866956106358	99.2847
hsa-miR-3619-5p	C2CD2	53.5235	86.705093569247	76.9583418712967	99.2854
hsa-miR-3619-5p	C15orf39	32.3395	83.6017712425418	12.5925168454399	99.2872
hsa-miR-3619-5p	GPA33	29.0794	95.0277711214105	39.7131533117168	99.3276
hsa-miR-3619-5p	ACER3	59.4485	75.3350355733993	70.4382827004214	99.3376
hsa-miR-3619-5p	RAB11FIP1	45.2699	90.3921539166211	91.0561481408943	99.347
hsa-miR-3619-5p	SKI	84.6091	98.184340083277	92.8026314735866	99.3646
hsa-miR-3619-5p	UNC5C	52.0784	74.6440685107222	66.5558142578496	99.3723
hsa-miR-3619-5p	PTPN18	88.2881	82.2153140575609	0.0000131269134937713	99.3725
hsa-miR-3619-5p	IL17REL	9.4142	86.7257261563117	0.0000131269134937713	99.3982
hsa-miR-3619-5p	NUFIP2	71.7734	72.9785679776363	88.8548303825563	99.4312
hsa-miR-3619-5p	NAA15	86.865	95.0550488885433	35.6215468833623	99.4433
hsa-miR-3619-5p	CGNL1	80.5496	79.8778758410838	90.5336969838422	99.4641
hsa-miR-3619-5p	ETV1	73.5217	99.1144097089643	89.7149976430627	99.4744
hsa-miR-3619-5p	SLAIN2	90.5686	97.6352840163902	36.3504450089309	99.4902
hsa-miR-3619-5p	ANKRD40	66.3052	76.3877312317422	94.6523054732534	99.5205
hsa-miR-3619-5p	MED22	72.9126	89.4888741252643	42.8945658122402	99.5297
hsa-miR-3619-5p	RALGAPB	70.3353	93.5489939522665	85.7334472574399	99.5332
hsa-miR-3619-5p	TMEM110	32.4481	79.5318075648792	98.1797434134727	99.5608
hsa-miR-3619-5p	FER	66.7906	79.2494571166703	72.0550721277952	99.583
hsa-miR-3619-5p	SPRY3	68.3608	84.8712639643657	92.9865132778074	99.5959
hsa-miR-3619-5p	CPD	77.029	98.0250803656305	95.9752883228097	99.6069
hsa-miR-3619-5p	ZNF445	55.7706	66.0738773634342	89.9300296130042	99.618
hsa-miR-3619-5p	IGF1R	36.0621	80.074977458279	92.165346077291	99.6373
hsa-miR-3619-5p	FAM134A	79.8058	77.7081935689837	96.0254856400099	99.6604
hsa-miR-3619-5p	TRAF1	66.7356	97.9408151451863	86.2365493440022	99.6721
hsa-miR-3619-5p	SLC23A2	69.6388	86.8182165297073	99.6300310700915	99.6901
hsa-miR-3619-5p	ESPNL	30.8698	89.8926036667453	42.6487643570694	99.6913
hsa-miR-3619-5p	FAM205B	63.2649	66.456664519246	1.77670148755496	99.7228
hsa-miR-3619-5p	MYO1D	42.4186	91.0202783323603	49.2436206810321	99.7302
hsa-miR-3619-5p	GFRA1	44.5123	90.0185987592256	99.9392880250913	99.7313
hsa-miR-3619-5p	WNK3	76.7925	98.9478464892151	72.6892989532468	99.7384
hsa-miR-3619-5p	IYD	55.3898	93.4707155898558	67.1632227990334	99.7508
hsa-miR-3619-5p	PNPLA7	66.8993	89.37683545992	40.6654846318629	99.7528
hsa-miR-3619-5p	KLHL18	61.0171	94.2905588720357	93.811250998794	99.789
hsa-miR-3619-5p	SORBS1	51.1866	99.6981941994239	29.0460658837163	99.8149
hsa-miR-3619-5p	NTN1	43.8105	87.5008112850957	94.2850800682652	99.8164
hsa-miR-3619-5p	PPARGC1B	82.3105	90.7419475210458	97.0719369299064	99.8487
hsa-miR-3619-5p	SEMA5A	86.7285	92.057786114114	16.5432846189198	99.867
hsa-miR-3619-5p	CBFA2T2	40.0003	78.5818178889177	94.5387576715323	99.8925
hsa-miR-3619-5p	WNT9A	17.5145	95.6951547653144	40.0561070536551	99.9025
hsa-miR-3619-5p	KIAA0247	32.2235	95.8825751761166	93.7908649021382	99.9122
hsa-miR-3619-5p	RAB15	74.7577	98.177702648174	99.479544133799	99.9148
hsa-miR-3619-5p	IL17RD	69.8866	89.6142496205354	94.9587270149386	99.9182
hsa-miR-3619-5p	NEURL1B	64.1866	94.8414504956545	77.514936130346	99.9701
hsa-miR-3619-5p	PPP1R12B	53.8282	95.0243013770393	94.5892831615699	99.9726
hsa-miR-3619-5p	ZHX3	74.2084	97.5405088782859	97.6348977420002	99.9806
miRNA	Gene	ΔG open	Probability exact	Conservation PhyloP	miRmap score
hsa-miR-637	RNF126	6.00933	98.9080063886668	11.6269273426651	99.0096
hsa-miR-637	SLC5A3	47.1321	92.5831116078904	60.0100788441805	99.0504
hsa-miR-637	ARHGAP39	60.1459	87.488636199936	47.3514417354725	99.0979
hsa-miR-637	TXLNA	46.7448	81.2620792412165	53.1558872172348	99.1258
hsa-miR-637	FZD4	84.1895	93.2461967961558	84.2458922934123	99.1867
hsa-miR-637	RASD2	77.2487	78.991185765002	81.6575931252779	99.1893
hsa-miR-637	SELL	94.5965	98.0426769263703	15.5735076307404	99.2557
hsa-miR-637	DDX51	64.4176	90.5048121791745	3.45909922857067	99.2886
hsa-miR-637	SYK	28.9871	70.0751432005325	85.46863803153	99.3326
hsa-miR-637	GNG7	27.5756	93.5689914521918	91.8719858145322	99.3485
hsa-miR-637	POU6F1	35.8062	63.7330081274115	41.0219590946998	99.3969
hsa-miR-637	ACACA	61.2222	72.2785935205312	68.9202076625207	99.4329
hsa-miR-637	BZRAP1	17.0779	99.8229191176254	95.0907181301184	99.4597
hsa-miR-637	TMED8	73.4745	55.8426622728963	33.7605574842638	99.4727
hsa-miR-637	CAMK1D	21.7282	63.1225964468888	80.3418038243162	99.5255
hsa-miR-637	INO80D	58.6952	88.1920804014122	57.1171302676827	99.5392
hsa-miR-637	CALN1	72.5918	65.5672404704788	78.3679229691713	99.5562
hsa-miR-637	MAPKAPK2	27.0248	85.9655500853728	79.0594356451097	99.567
hsa-miR-637	BMF	68.6605	83.6059457787384	84.8123842452359	99.5698
hsa-miR-637	CREB3L2	94.1262	39.9941246694643	99.837830110698	99.5911
hsa-miR-637	TTBK1	60.7696	85.1470389371925	79.9867733219637	99.6231
hsa-miR-637	AMOTL2	58.6895	93.0956811441234	60.009002437274	99.6462
hsa-miR-637	RAB6B	97.1534	84.2212987470041	67.8212355917357	99.6568
hsa-miR-637	CORO6	19.1913	97.8741619754122	59.5653127611846	99.6735
hsa-miR-637	DOCK3	72.0305	88.0696634828148	92.8732542681831	99.6864
hsa-miR-637	TSC1	46.8479	92.8407556173845	50.7950774599475	99.7243
hsa-miR-637	FAM109A	11.0695	68.5167942598036	94.0435711138068	99.7735
hsa-miR-637	TRAM2	96.7161	56.7849766884295	99.4794784992315	99.7886
hsa-miR-637	ATP11A	17.689	78.615159963735	73.0454452432463	99.8041
hsa-miR-637	DOT1L	78.7361	61.9457722326581	60.7657952540169	99.8131
hsa-miR-637	PGPEP1	58.7912	45.2563482768305	70.0448297222726	99.8802
hsa-miR-637	SCUBE3	84.7852	81.2742233465158	83.7040526851299	99.8891
hsa-miR-637	EPHA10	44.8788	60.3294522280483	84.0263577921424	99.9052
hsa-miR-637	PDK2	83.6116	68.9782083014563	61.3722717843427	99.9307
hsa-miR-637	FCHSD1	84.5418	74.5406887163758	97.551174287737	99.9563
hsa-miR-637	RAB11FIP4	40.4111	96.1809731920425	83.8832088004928	99.9651
hsa-miR-637	SLC25A42	48.7533	95.8565443483673	88.6317516146432	99.981
hsa-miR-637	CDR2L	64.7246	95.2159427938289	78.7389157983323	99.9826
hsa-miR-637	LMX1B	96.947	98.1796466344177	95.1940006854874	99.9965
hsa-miR-637	PRM2	68.5021	89.8037379370232	2.55263334417179	99.0306
hsa-miR-637	TANC2	73.5381	88.269816616265	94.3090235584778	99.0356
hsa-miR-637	CA5B	49.0254	84.8317026825616	27.7886519670614	99.0479
hsa-miR-637	AC005481.5	8.03846	97.8582693069976	7.96961172033846	99.1634
hsa-miR-637	S100A7A	90.5035	89.7046256184548	1.80080250072953	99.2663
hsa-miR-637	CPEB4	70.6009	99.9091670491389	84.2802716798524	99.3236
hsa-miR-637	HMG20B	94.9356	94.4318270357215	64.9725772213658	99.3258
hsa-miR-637	CIDEB	84.0291	85.5311349921087	79.9318896966462	99.3635
hsa-miR-637	EIF2C1	64.4122	43.6284960191654	92.5687098751276	99.3815
hsa-miR-637	ZNF831	87.7135	99.7377709711582	84.4630902040802	99.4102
hsa-miR-637	SLFN5	50.2265	87.7418500893846	16.2739203540276	99.4492
hsa-miR-637	C2orf71	44.8923	61.0366914624306	98.4110527561464	99.4545
hsa-miR-637	P2RX6	16.2761	91.2058476965002	56.1746835133974	99.4677
hsa-miR-637	CYP11B2	41.9571	98.8073295871453	68.2917435520929	99.4679
hsa-miR-637	CCDC169	87.0618	99.2085342699991	32.9506269216981	99.4963
hsa-miR-637	P2RY8	33.8548	49.7453378020749	14.2960226633536	99.5041
hsa-miR-637	ZDHHC14	65.2489	99.8926160586895	89.8204067584177	99.5075
hsa-miR-637	CISH	62.2107	95.0240535381557	93.4851522137818	99.5103
hsa-miR-637	CASKIN1	63.5357	90.9560183568065	68.6775566665883	99.5222
hsa-miR-637	DLGAP2	97.5792	88.1100224960257	98.055733461697	99.5731
hsa-miR-637	DUSP7	20.8258	89.9907323747442	44.6867964384583	99.5956
hsa-miR-637	MYO3B	60.4422	98.4098657224418	76.9662967808739	99.6118
hsa-miR-637	CNN1	54.5019	91.0959466415275	67.8134119512934	99.6216
hsa-miR-637	C10orf91	91.3811	99.9553347861855	48.2626858163831	99.6611
hsa-miR-637	DDX31	55.1867	90.8795368263023	92.2112902745192	99.6814
hsa-miR-637	SLC6A11	71.4798	79.4595083155367	62.6066085870755	99.6963
hsa-miR-637	AGPAT4	37.0518	86.6706284744882	55.1110228399106	99.7104
hsa-miR-637	TRAF6	65.7962	99.2090376927315	94.3712057476978	99.7418
hsa-miR-637	CHRNA2	60.2486	74.2470848338558	68.445459709105	99.7431
hsa-miR-637	SPRY4	39.8655	87.9115500200053	92.7460282226015	99.7489
hsa-miR-637	TMEM127	31.4327	81.0091131906515	87.5546358548253	99.771
hsa-miR-637	UBL4A	47.0059	98.1760916954302	87.2050661484861	99.7805
hsa-miR-637	GATS	80.7675	96.2995873327688	0.897605217790591	99.7808
hsa-miR-637	HS3ST1	61.6369	90.1215138556651	50.3485523705434	99.7973
hsa-miR-637	CYP2W1	59.548	99.3181565062277	60.6069202200018	99.8383
hsa-miR-637	MAPK8IP3	53.6283	58.2061313171227	81.0192707028163	99.8577
hsa-miR-637	GATAD2B	83.6361	50.7348113101894	86.1597043924097	99.8595
hsa-miR-637	C20orf112	86.5458	66.0053499121024	83.5114152296088	99.9093
hsa-miR-637	FAM78A	42.3411	85.274536552905	87.6530877060285	99.9157
hsa-miR-637	RASA4	25.4242	88.0935102304019	0.0000131269134937713	99.9454
hsa-miR-637	GIPC3	94.582	71.1705523414811	76.7331365433975	99.9817
hsa-miR-637	B3GNT7	82.5624	88.8459258462962	60.0678766442936	99.9849
hsa-miR-637	C1orf115	41.2346	79.7434387366289	33.0985278560324	99.0035
hsa-miR-637	ARL17A	83.2907	58.1708530010268	0.0000131269134937713	99.0155
hsa-miR-637	TLE3	68.156	70.3866534423969	60.2572586252682	99.0259
hsa-miR-637	ADAM12	41.3502	78.5619985231901	18.9674186069011	99.13
hsa-miR-637	SEPN1	76.2319	81.2754315610736	90.3349030058925	99.2008
hsa-miR-637	GNB1L	24.0425	20.6283505687205	85.3469909241833	99.2033
hsa-miR-637	MAPK4	30.2157	59.7920368437284	69.1932474631912	99.2299
hsa-miR-637	ANKS6	39.0945	80.0156820053635	73.6465397390396	99.2706
hsa-miR-637	C10orf71	92.0302	75.5740064720027	36.9073411869906	99.2722
hsa-miR-637	PDPK1	65.2837	86.1261884068096	0.0000131269134937713	99.3445
hsa-miR-637	OSCAR	70.1576	97.07753035368	49.8803678738745	99.3726
hsa-miR-637	GGA1	24.8377	71.6850968438183	81.6628307637619	99.4119
hsa-miR-637	CACNA2D4	27.209	96.9005191759915	50.4688867865408	99.4904
hsa-miR-637	NAA40	55.0947	84.4317604290215	53.9547911724657	99.5106
hsa-miR-637	PPP2R1A	23.9503	96.2865680464115	87.4016810587958	99.5153
hsa-miR-637	FBXO31	40.4807	79.7053102733709	62.8309081579435	99.5205
hsa-miR-637	MMP15	18.03	57.0341322161583	64.818493510776	99.5363
hsa-miR-637	SLC7A1	91.65	81.4077620350175	88.3451779661607	99.5486
hsa-miR-637	CABP7	43.312	35.4111190126966	78.1053321916419	99.5648
hsa-miR-637	GRIK3	54.3417	34.7327375183304	90.8478371506617	99.5878
hsa-miR-637	CBX7	28.1952	59.4266681144588	3.04115142984249	99.6149
hsa-miR-637	TTYH3	53.1925	97.6338047280534	8.4706791353092	99.6352
hsa-miR-637	RUNX3	42.3796	65.8696348884036	76.5459073762358	99.6531
hsa-miR-637	MOB3A	60.2556	67.3247124642976	79.3073899140935	99.6779
hsa-miR-637	SNPH	53.2083	41.0689709280342	68.9439805028579	99.6861
hsa-miR-637	EPHB4	62.6927	85.0965030398214	75.9548549692653	99.7466
hsa-miR-637	ADCY6	42.1671	99.538159985266	6.16974123046699	99.7622
hsa-miR-637	BTBD9	48.7843	55.4327367593238	97.2821644495091	99.7657
hsa-miR-637	TCF3	21.7678	89.455942533598	40.6342425777478	99.7749
hsa-miR-637	MIDN	76.1702	99.3683516251338	51.2245769425502	99.7766
hsa-miR-637	DVL3	88.4987	93.4079039227784	60.5591907625385	99.7909
hsa-miR-637	SLC12A7	45.8873	91.4015707099051	44.9523670253508	99.8019
hsa-miR-637	KRT85	79.2495	97.3320608871981	61.3301606458546	99.8042
hsa-miR-637	UNK	27.0915	95.6180923624266	45.2748821629793	99.8384
hsa-miR-637	RNASE13	96.8764	86.4504623511824	53.8948405585397	99.8662
hsa-miR-637	ZNF592	38.7773	97.3816751337207	78.5902403761018	99.8841
hsa-miR-637	TMEM120B	48.2641	67.2872733029349	8.14048475328688	99.8902
hsa-miR-637	PACS1	53.3851	55.4093237297831	0.0000131269134937713	99.8989
hsa-miR-637	ICOSLG	99.6272	90.398984975852	74.2038691052446	99.9147
hsa-miR-637	ZNF512B	49.9866	54.9291978524141	95.5515253014038	99.9689
hsa-miR-637	SOGA1	97.6185	93.3662824802538	78.4453192511306	99.977
hsa-miR-637	HIPK2	56.0329	96.9894778452949	80.3683070626601	99.9779
hsa-miR-637	MNT	56.6156	97.5452797767963	99.067319669354	99.9915
hsa-miR-637	CXorf36	81.7347	51.1602654788162	80.0659942448986	99.0172
hsa-miR-637	CBR4	63.0474	99.7468558152374	13.9457047229453	99.0181
hsa-miR-637	ATPAF1	41.3496	85.2376008142747	72.6272874139022	99.0739
hsa-miR-637	ST3GAL2	31.7122	84.5200143064996	24.3357092609193	99.0787
hsa-miR-637	KLHDC8A	43.5773	79.5358891614945	57.5800377451271	99.1867
hsa-miR-637	SLC39A1	18.3812	86.6661518846521	76.2919672346988	99.2443
hsa-miR-637	GNAI2	85.973	96.9867825974352	36.9965779449213	99.308
hsa-miR-637	ZNF497	49.7542	87.7883586048963	30.8336889632981	99.3281
hsa-miR-637	PIP4K2B	51.7578	40.919074873211	70.8439699619464	99.3837
hsa-miR-637	SDC4	99.846	99.2853255991079	59.3776635327911	99.4222
hsa-miR-637	MAML1	30.0637	90.6795463371194	74.3587666844711	99.505
hsa-miR-637	ELL	19.6926	95.5542815948494	78.8751862873111	99.5111
hsa-miR-637	CD2BP2	45.0625	76.8861352267811	1.04180436251967	99.5133
hsa-miR-637	LRRC38	83.2188	89.7581510723601	0.0000131269134937713	99.5583
hsa-miR-637	CBX5	81.1375	34.52105987679	0.0000131269134937713	99.6341
hsa-miR-637	CDS2	40.1548	74.1747855845133	94.1784764037823	99.6479
hsa-miR-637	PLA2G2F	30.2409	50.9997588217863	87.0298874879118	99.658
hsa-miR-637	PRKCA	87.8215	42.8330571220608	95.8246438635552	99.7304
hsa-miR-637	SETD1B	48.2912	99.2275559043199	6.06301942376263	99.7461
hsa-miR-637	FAM101A	16.2873	86.9294342287494	44.4187711187425	99.7471
hsa-miR-637	BOK	8.44036	99.9255166704953	55.3071651813345	99.779
hsa-miR-637	BTBD2	48.7558	71.5107886589546	65.5186436957932	99.7868
hsa-miR-637	GTF3C4	73.1767	98.2148010310717	68.6568030163547	99.8095
hsa-miR-637	AC015804.1	61.5387	66.1615890933543	93.5935148846728	99.8237
hsa-miR-637	MPZ	89.0053	73.1017903726056	95.8601259107289	99.8379
hsa-miR-637	CUX1	87.2473	95.969427214909	40.0092702263093	99.8444
hsa-miR-637	KIF13B	57.3827	76.0374884193409	72.0101124490791	99.8462
hsa-miR-637	SAPCD2	32.8377	82.6946886733138	66.0397952884094	99.8589
hsa-miR-637	DGCR14	71.4108	85.2417443706108	0.0000131269134937713	99.8896
hsa-miR-637	LASP1	32.759	85.2448191217612	77.9728816344898	99.891
hsa-miR-637	ABTB2	62.4093	93.4536456867437	72.8477276722031	99.892
hsa-miR-637	RGP1	89.5719	87.8356725967799	98.7922714509191	99.9375
hsa-miR-637	WWP2	62.2102	84.705893469244	91.2225186425144	99.9464
hsa-miR-637	HS6ST1	42.1733	82.4557177747104	1.09281554835646	99.9573
hsa-miR-637	SRCIN1	99.0331	95.5660849216837	76.6124477007358	99.9597
hsa-miR-637	ZNF704	60.6431	94.6693496258485	92.5873107115483	99.9851
hsa-miR-637	AFAP1	65.5946	87.9154225025624	77.4196478652948	99.9858
hsa-miR-637	KIF3C	44.0163	83.6848359933932	86.3473273669761	99.0516
hsa-miR-637	ADAMTSL2	36.6703	79.5732895980317	43.776090561001	99.0576
hsa-miR-637	ARNT2	58.51	70.0988350488173	72.5521620879774	99.1128
hsa-miR-637	FAF2	64.5836	73.9271248350516	95.4783033779355	99.1851
hsa-miR-637	IPPK	67.3453	93.4014058970474	30.332214614009	99.2441
hsa-miR-637	CELF6	22.5882	96.7830512901021	66.5814117391625	99.2525
hsa-miR-637	PLCD3	41.2384	75.0923316016108	73.0126148325984	99.2578
hsa-miR-637	POGZ	69.5177	93.7252383784088	68.3870974517117	99.2662
hsa-miR-637	EPB49	91.1965	77.3328570696119	93.761775661836	99.2821
hsa-miR-637	AIPL1	41.3792	87.0187569114132	48.2441112337894	99.2856
hsa-miR-637	FGF1	84.1245	86.0958126536311	60.2721445451702	99.2981
hsa-miR-637	CIITA	53.8068	70.1606166355345	17.7975612032496	99.392
hsa-miR-637	MKNK2	33.9247	49.3872725749081	59.4573045169578	99.4026
hsa-miR-637	AKR1E2	39.8088	94.5872220157759	57.0328686099662	99.4095
hsa-miR-637	ARL10	63.1836	39.9243115539235	89.5778213970528	99.4167
hsa-miR-637	ATG9A	49.0287	98.0240580302354	67.7746613026598	99.5076
hsa-miR-637	EIF5AL1	95.7941	68.0675320684153	3.96682198868276	99.5568
hsa-miR-637	FAM182A	47.6327	77.3374265990294	0.0000131269134937713	99.6042
hsa-miR-637	ZNF264	91.8812	94.5669844219321	23.4350060915442	99.6072
hsa-miR-637	S1PR3	64.531	91.0726342965333	58.2620071549555	99.6402
hsa-miR-637	DPY19L1	97.9386	99.8515754885485	22.176174468232	99.6639
hsa-miR-637	MAPT	38.7215	50.7506652537785	97.8457947341912	99.6919
hsa-miR-637	STAC	62.9251	98.9537171727717	27.6299869636622	99.6923
hsa-miR-637	HOXC12	54.3942	96.1159387199772	95.4954865076989	99.6994
hsa-miR-637	TMEM151A	13.7682	91.5329020833491	83.1170039867749	99.7169
hsa-miR-637	CERS1	40.544	98.1040944997271	43.0778437784403	99.7201
hsa-miR-637	SOX10	38.3878	61.7918333060452	95.3521931200009	99.7667
hsa-miR-637	TFCP2L1	68.8906	57.1442811100146	41.1685735915117	99.8214
hsa-miR-637	PAIP2B	55.5831	96.6718103561646	31.0926304588762	99.8267
hsa-miR-637	TNRC18	63.4872	72.1288058952196	64.2702348417951	99.8472
hsa-miR-637	GPR3	35.5145	88.9929640089922	62.6726632157761	99.8503
hsa-miR-637	LPP	75.8736	74.3659700483611	88.7096073385747	99.8676
hsa-miR-637	PAX8	65.7149	97.5367138453798	98.5237473084905	99.8699
hsa-miR-637	NR6A1	95.383	60.7651839653819	52.9122123220499	99.8907
hsa-miR-637	GALNT10	46.4422	78.3303078917942	83.683666588474	99.9034
hsa-miR-637	FAM131B	76.8468	98.121218617595	90.505776038841	99.9488
hsa-miR-637	ARHGAP35	52.6676	86.7711891015329	86.6248696989749	99.956
hsa-miR-637	RXRB	35.4319	75.671763421676	13.9006137750942	99.0071
hsa-miR-637	CDC42BPA	86.9804	63.2437664261029	34.3130430193896	99.0498
hsa-miR-637	E2F1	3.40308	86.1508948455243	81.4044143447235	99.0801
hsa-miR-637	CTDSP1	11.912	40.6510913352893	6.49842601743753	99.0877
hsa-miR-637	FOXJ1	56.9092	90.3988997812357	95.8710868834961	99.1189
hsa-miR-637	HOXB5	51.8196	84.9182216878541	74.2783774662353	99.1469
hsa-miR-637	CD209	67.6581	76.9246819181552	3.16227346064952	99.2053
hsa-miR-637	DCAF8	85.0892	83.3508421178018	53.663347439077	99.2077
hsa-miR-637	BTG2	48.1403	88.6520538795537	92.9083293810385	99.5113
hsa-miR-637	NKAIN4	13.8052	91.2278201625296	76.0351391721932	99.6739
hsa-miR-637	TCEB3	96.219	81.6746690227883	90.8686958162033	99.7481
hsa-miR-637	GRAMD4	9.65764	94.3975787999858	42.3272468648664	99.7662
hsa-miR-637	NCDN	87.7697	97.8937722270818	88.8853898371698	99.8603
hsa-miR-637	HUNK	42.4219	93.9477976959348	65.0212124358603	99.8891
hsa-miR-637	SRRM3	44.249	76.5299597711022	67.2251687038105	99.9145
hsa-miR-637	LRRC15	60.7618	77.1971962606689	88.9681944074885	99.937
hsa-miR-637	NFIX	45.2111	78.7446170556214	42.535767885715	99.9522
hsa-miR-637	TP73	42.1563	97.2107669885422	81.5603358232025	99.9571
hsa-miR-637	BCR	58.1656	71.328960112965	33.2364785899385	99.0651
hsa-miR-637	ABHD2	86.7527	54.2301992609135	92.1978089343611	99.126
hsa-miR-637	ZNF710	3.7044	44.6985481443296	82.782700880829	99.1306
hsa-miR-637	RING1	32.1204	93.0386084961957	36.8195746433713	99.131
hsa-miR-637	LY6E	96.1347	71.475123094603	65.6635910745915	99.1444
hsa-miR-637	CNIH2	18.6935	74.9276891332098	73.8601540023237	99.1453
hsa-miR-637	WNT7A	97.1967	93.4142160693466	80.6601708572807	99.1798
hsa-miR-637	CUEDC1	13.3834	74.9911203974964	94.1595999021782	99.181
hsa-miR-637	ZNF703	11.6236	90.0827580502329	19.7519092111158	99.1839
hsa-miR-637	SOGA3	87.7383	88.4576707451137	56.2984571807302	99.2079
hsa-miR-637	MAP1A	80.3829	67.896360594423	69.4404403711924	99.2531
hsa-miR-637	POU2F2	35.043	70.3516616900102	47.116469983934	99.3395
hsa-miR-637	GLP1R	40.0912	77.5075834825917	96.1819190681152	99.498
hsa-miR-637	GNA11	42.2114	48.0211536683175	76.8589580092353	99.4991
hsa-miR-637	FAM107A	64.5116	97.6986843008163	97.6116893589432	99.5279
hsa-miR-637	SLC6A3	72.6285	98.8193730078982	35.0989119495212	99.5565
hsa-miR-637	SLC25A22	26.4047	87.3762180313011	51.3338847512128	99.6864
hsa-miR-637	SHOX	56.5328	95.7335465573862	3.36035858527053	99.7053
hsa-miR-637	DMWD	84.4468	82.398528952306	96.1860277920387	99.7229
hsa-miR-637	FOSL2	86.7377	89.611988090722	83.0927717044654	99.7315
hsa-miR-637	SGTA	80.227	79.7485194337439	88.4005866680179	99.7513
hsa-miR-637	C2orf72	22.5541	98.8240122420017	17.9663076762121	99.7576
hsa-miR-637	KIF1A	43.7428	69.889806185346	81.3801164278465	99.7787
hsa-miR-637	NAPA	67.8216	96.1371057096348	85.199063736022	99.7826
hsa-miR-637	TPPP	55.7575	89.5957236639819	79.3647020184073	99.8723
hsa-miR-637	CPLX2	60.1584	95.3209567758144	0.0000131269134937713	99.8793
hsa-miR-637	CDK6	82.3772	96.2650138084983	75.9844036515398	99.8921
hsa-miR-637	GATAD2A	89.1784	91.0038744962481	72.958715725793	99.9401
hsa-miR-637	SLC8A2	96.8495	68.2434124811972	45.3971724890873	99.9478
hsa-miR-637	PTPRT	70.5265	91.5869232150218	99.742975033792	99.9626
hsa-miR-637	PDGFRB	28.8096	92.0240180662154	91.3761560380455	99.97
hsa-miR-637	PPARA	61.6086	96.9830650141803	75.8042105100108	99.983
hsa-miR-637	C1orf213	80.0219	98.986850133531	98.9018417978516	99.0041
hsa-miR-637	EHD3	56.6254	89.538976304589	83.2806047096478	99.0637
hsa-miR-637	IMPAD1	69.0395	94.0813751092621	49.7262579094576	99.1069
hsa-miR-637	LONRF2	88.4121	62.3929277935353	49.0944070553484	99.1641
hsa-miR-637	MEGF8	23.0176	77.3620865679535	59.8019910114772	99.1811
hsa-miR-637	PAPPA	45.747	77.9534921040855	20.9672907507636	99.198
hsa-miR-637	SERPINA1	63.8712	80.5552659799154	61.7546193936757	99.3084
hsa-miR-637	LDLRAD3	57.2733	83.4340772578858	64.1617540286826	99.3394
hsa-miR-637	MRPL19	83.377	98.6137751639725	61.4141860191283	99.3513
hsa-miR-637	KRT1	57.5141	94.7298145684962	0.884872111701633	99.3591
hsa-miR-637	TSSK1B	97.087	97.8897603351525	13.1076169309355	99.365
hsa-miR-637	MYO6	88.8249	99.5929633584151	21.1600726023332	99.4252
hsa-miR-637	WSCD2	45.682	72.0666138253513	91.8706337424423	99.4516
hsa-miR-637	ZNF496	30.639	71.3354891185564	16.7840190854821	99.4578
hsa-miR-637	UNC5B	79.332	69.2205095350589	91.4408848484833	99.4742
hsa-miR-637	COL4A1	88.9745	99.6321916067193	61.4894557411016	99.4798
hsa-miR-637	SIK2	73.6363	85.0263568907806	86.446619340643	99.5256
hsa-miR-637	KCNJ5	68.784	83.2779465061456	0.0000131269134937713	99.5706
hsa-miR-637	CAND1	73.9278	88.0828531584045	44.2663939069068	99.604
hsa-miR-637	SHISA9	97.9641	60.9543160134744	44.4371356707203	99.6268
hsa-miR-637	ADRA2B	33.0224	79.9869094599637	40.915014130466	99.639
hsa-miR-637	YY1	59.9496	92.5828405341114	95.2370700886605	99.6869
hsa-miR-637	SMYD5	69.7035	70.242465426863	63.776150944803	99.7026
hsa-miR-637	CABP4	42.4908	96.0071839198415	99.0576057533687	99.7469
hsa-miR-637	C1orf21	63.7057	71.5454473778414	96.6761079804152	99.7843
hsa-miR-637	KNDC1	66.5828	85.1899692788214	67.3913948093821	99.7873
hsa-miR-637	TXNL1	83.541	99.9810790502256	30.4763349972571	99.79
hsa-miR-637	RANBP3	31.1429	75.4575067067525	64.408526875452	99.8217
hsa-miR-637	KRTAP10-10	43.7187	98.6869031245823	34.5041708798589	99.8321
hsa-miR-637	TECPR2	38.7768	73.159653006975	78.8478297995901	99.8347
hsa-miR-637	CCDC85C	55.2151	84.7329001625978	68.5734208618423	99.8437
hsa-miR-637	USH1G	19.9801	97.2830584929196	71.3831054260491	99.8629
hsa-miR-637	PNMA3	14.0419	60.1911736208967	11.8235291260613	99.8908
hsa-miR-637	PRDM16	42.7178	97.9733904684573	90.4588998307547	99.9002
hsa-miR-637	NEURL1B	62.7244	77.6794442584792	77.514936130346	99.921
hsa-miR-637	CHRNA4	36.7803	52.9920194330469	89.9085014748744	99.9218
hsa-miR-637	ZNF853	36.1943	99.9709718707514	2.32597092887484	99.9321
hsa-miR-637	TMEM178B	54.5656	93.4769812666333	71.1397587037015	99.9597
miRNA	Gene	ΔG open	Probability exact	Conservation PhyloP	miRmap score
hsa-miR-324-3p	FAIM2	19.3188	82.9763653095577	87.5725278379173	99.01
hsa-miR-324-3p	TAF8	24.2581	74.6691776876229	70.4867472650404	99.1045
hsa-miR-324-3p	NRSN2	86.1047	86.9025359649073	34.623113843026	99.1221
hsa-miR-324-3p	PTAFR	36.9109	68.8918132156057	40.4280975282416	99.1907
hsa-miR-324-3p	KHNYN	47.6928	93.9947399294929	90.8015385267691	99.2065
hsa-miR-324-3p	MKI67	48.7492	94.7183907449526	67.6000602262791	99.2406
hsa-miR-324-3p	SYK	40.2467	96.8265315242541	47.8771089863306	99.2631
hsa-miR-324-3p	FAM53B	37.6295	93.972124631359	56.6591191289715	99.2994
hsa-miR-324-3p	PARM1	69.4256	92.739335299212	70.5363144903929	99.337
hsa-miR-324-3p	PBX2	28.8318	90.2505449744703	98.4423998255696	99.355
hsa-miR-324-3p	GFOD1	60.9485	44.4099242743781	47.1324848183964	99.3946
hsa-miR-324-3p	IBA57	21.3883	50.9927728632532	61.676094197156	99.4008
hsa-miR-324-3p	CNTN2	51.7733	89.5755867546846	99.7703840291669	99.4044
hsa-miR-324-3p	PGPEP1	37.6557	44.7892804106442	74.0876040324303	99.4305
hsa-miR-324-3p	KLHL21	46.7303	74.5791192332732	92.9348326193824	99.4361
hsa-miR-324-3p	B4GALNT3	19.8904	74.4092101885945	41.8678967809789	99.4411
hsa-miR-324-3p	SUDS3	62.9479	98.0644015535161	99.9645967143073	99.4563
hsa-miR-324-3p	RPA1	66.3645	95.2117140428764	51.8170339292646	99.4852
hsa-miR-324-3p	HIP1	31.0149	93.9997354319917	1.03505712898387	99.493
hsa-miR-324-3p	NELF	16.4786	75.0057506365974	88.7764102013445	99.4995
hsa-miR-324-3p	GPC1	16.502	73.3445098343244	74.2759227334119	99.5368
hsa-miR-324-3p	DGCR2	23.0786	79.3829183555208	0.0000131269134937713	99.5419
hsa-miR-324-3p	TK2	43.6167	98.8242755708155	76.1075603539383	99.558
hsa-miR-324-3p	ZBTB8B	90.894	98.9956793937613	12.0568337595861	99.7019
hsa-miR-324-3p	APOLD1	61.3085	99.5782091998723	79.7080495677504	99.7309
hsa-miR-324-3p	RAB11FIP4	21.7063	58.2825663778363	90.8910772037101	99.8043
hsa-miR-324-3p	BAHCC1	14.0464	99.0235070534172	61.0172937896441	99.8262
hsa-miR-324-3p	C1orf95	55.6247	76.7551368868369	18.1205882905044	99.8353
hsa-miR-324-3p	RAP1GAP2	17.2163	98.6782132737239	58.7461539784327	99.8662
hsa-miR-324-3p	GPR114	37.7876	98.9219860506982	97.248717073927	99.8781
hsa-miR-324-3p	GSG1L	48.9555	98.0364344844882	90.4618008786368	99.9211
hsa-miR-324-3p	LDLRAD2	14.0693	93.3550832606985	99.524766350785	99.9292
hsa-miR-324-3p	LMX1B	31.4632	99.5499013523793	88.1182792664208	99.973
hsa-miR-324-3p	ADO	43.3039	98.5867994504792	88.8237458514031	99.0224
hsa-miR-324-3p	LARP1	19.8699	75.2985258078502	78.7593937833826	99.0509
hsa-miR-324-3p	SLFN5	72.8048	94.7526622155836	13.8669563688962	99.0905
hsa-miR-324-3p	WNK1	39.2343	96.6648011627361	73.813238413497	99.1104
hsa-miR-324-3p	ZNRF1	7.08873	87.4890389381219	87.4228416433478	99.1662
hsa-miR-324-3p	SMAD7	22.9502	99.794239511807	62.8638567108129	99.2679
hsa-miR-324-3p	CCR10	76.1281	99.5720054828157	76.9108093175357	99.2839
hsa-miR-324-3p	MLEC	42.8056	87.2250440572341	92.6189465730683	99.2964
hsa-miR-324-3p	ATAD3B	14.2481	96.5827277674193	10.6091321049255	99.3062
hsa-miR-324-3p	SBNO1	29.1708	81.5470862124596	77.4885510342236	99.3147
hsa-miR-324-3p	PITPNM3	82.7424	70.1462574702125	88.0680163146532	99.3292
hsa-miR-324-3p	AC092535.1	14.9698	95.254559189889	98.9073682284324	99.3453
hsa-miR-324-3p	CRHR1	13.1676	92.730870052342	68.2697559719908	99.4204
hsa-miR-324-3p	MMP14	29.9384	87.5783848556811	58.3119813146263	99.4587
hsa-miR-324-3p	FOXN3	53.8344	98.9213509635589	74.8383190882256	99.4777
hsa-miR-324-3p	KIF5C	70.8714	99.2810039085741	44.3562082490312	99.5223
hsa-miR-324-3p	FOXO1	68.2233	99.0986564499217	50.2372755248567	99.5678
hsa-miR-324-3p	HHIPL1	18.6092	57.018944339569	72.7859130365609	99.5726
hsa-miR-324-3p	SMPD3	15.3728	93.1636587029321	99.053654552407	99.6121
hsa-miR-324-3p	EIF2C1	45.4451	67.8044975632016	83.1046515611773	99.6151
hsa-miR-324-3p	C20orf112	12.3094	89.671384228184	78.4852644488921	99.6246
hsa-miR-324-3p	ACTC1	45.5879	99.8071193887921	71.2743752015802	99.6833
hsa-miR-324-3p	SLC6A11	57.6394	96.5855082098954	80.2242260601525	99.6905
hsa-miR-324-3p	PNMA5	29.9911	79.7282586050048	76.337911431927	99.7252
hsa-miR-324-3p	TOMM20	90.7098	99.8751356724264	74.8548589992277	99.7457
hsa-miR-324-3p	TEX22	25.1944	94.5359038769282	68.6184724289529	99.7464
hsa-miR-324-3p	SCN2B	31.3647	79.1700015195622	67.8894167804223	99.7918
hsa-miR-324-3p	RAB11FIP3	37.7182	96.2161430786267	54.7472629400847	99.9001
hsa-miR-324-3p	ADARB1	22.7853	98.5145389259623	85.4076897721785	99.9288
hsa-miR-324-3p	VPRBP	62.7928	85.2504652013296	69.6804528575125	99.0215
hsa-miR-324-3p	PTRF	51.9082	67.146206508342	98.2282211050052	99.0412
hsa-miR-324-3p	CRX	45.2044	53.9748090362677	66.9045569686386	99.0802
hsa-miR-324-3p	SETD1A	63.2075	95.5480081731068	95.5604384756661	99.1917
hsa-miR-324-3p	CD276	26.9674	95.5766103292741	79.8824143596882	99.2041
hsa-miR-324-3p	ARID3B	20.5834	93.7009114429846	6.21957099408935	99.2827
hsa-miR-324-3p	DHCR24	71.2767	77.5338544042596	68.8671092974384	99.3422
hsa-miR-324-3p	BCL2L11	61.508	97.9082398219154	60.6661488536857	99.3838
hsa-miR-324-3p	MLL2	21.7069	87.305297385749	31.3020572367558	99.3957
hsa-miR-324-3p	WNT3A	27.4456	76.0282564209246	45.2124111816624	99.4461
hsa-miR-324-3p	ARRDC2	21.2856	97.3257952104206	61.8761614857146	99.4553
hsa-miR-324-3p	PCBP4	20.6609	92.255956536495	94.7401113976133	99.5956
hsa-miR-324-3p	RAB3B	48.8492	82.2669265050829	94.6701186948645	99.6666
hsa-miR-324-3p	MMP15	26.4446	92.2257976423397	68.3519304504619	99.6692
hsa-miR-324-3p	MRVI1	40.9761	98.1847970362187	82.8348672350533	99.7008
hsa-miR-324-3p	KIAA1147	73.9903	75.4119895467755	93.9235517437332	99.7042
hsa-miR-324-3p	IL10RA	23.5356	88.2661455028008	80.0235943143137	99.7372
hsa-miR-324-3p	RIMS4	31.1388	74.3863935213677	81.4446614614954	99.7749
hsa-miR-324-3p	TIFAB	62.6109	81.2337791386886	79.5514717435967	99.8522
hsa-miR-324-3p	CYTH3	65.7649	98.1909620284497	49.2346024914619	99.8562
hsa-miR-324-3p	ZBTB47	18.3604	97.4788434660454	92.6130525889096	99.8978
hsa-miR-324-3p	SYT12	25.6477	79.1387583302908	97.9171788897703	99.9149
hsa-miR-324-3p	ZNF512B	57.6239	75.0040932140629	80.4639235005488	99.9434
hsa-miR-324-3p	BTBD9	44.5938	97.4401573652992	69.0921702292891	99.9479
hsa-miR-324-3p	SNX8	99.7484	99.9855324051664	67.9267497223986	99.9517
hsa-miR-324-3p	GRIK3	46.361	80.2657204591153	98.4960101402781	99.9676
hsa-miR-324-3p	NFIC	26.1754	97.4659326091997	75.8031341031043	99.9718
hsa-miR-324-3p	HIPK2	68.0483	97.9531915994391	95.0680742043417	99.9918
hsa-miR-324-3p	IPMK	43.1553	99.1980940570249	46.6423521223659	99.0223
hsa-miR-324-3p	EDAR	50.5108	96.1246363158006	67.3299083465773	99.0858
hsa-miR-324-3p	KLF7	78.755	76.5128821230251	68.0329333256497	99.1071
hsa-miR-324-3p	PEX19	46.2325	95.830722634676	79.6338431257701	99.1447
hsa-miR-324-3p	SLC6A7	68.817	98.0666553383644	90.6346035678688	99.1458
hsa-miR-324-3p	RARG	14.7742	98.3047433109447	58.8075879335836	99.1574
hsa-miR-324-3p	EYA3	27.2548	87.2766100349654	99.0035228697743	99.1777
hsa-miR-324-3p	ZNF783	18.3917	99.4523147919385	9.55405643286365	99.369
hsa-miR-324-3p	ETV5	32.0777	99.0721609242655	81.7354357222959	99.4643
hsa-miR-324-3p	SLC16A2	35.9756	97.2522877465203	4.08651318591897	99.4719
hsa-miR-324-3p	TNFRSF10D	56.5195	98.1395586949858	13.6310132257592	99.574
hsa-miR-324-3p	VANGL1	50.7781	92.7183774236126	85.3929351214115	99.6201
hsa-miR-324-3p	ERC1	61.22	74.5855940241088	94.8533178995836	99.6283
hsa-miR-324-3p	PIP4K2B	17.8976	95.3889885493789	81.7588410090553	99.6436
hsa-miR-324-3p	TMBIM6	34.347	99.6637368496301	45.4518329568753	99.6465
hsa-miR-324-3p	CUX1	26.1162	96.2807903024362	61.0324422478159	99.6584
hsa-miR-324-3p	GMEB2	19.3387	93.6423982315456	37.7300836171263	99.6686
hsa-miR-324-3p	DAGLA	21.4466	66.8206236648648	96.3302138098543	99.7508
hsa-miR-324-3p	ORAI2	37.7663	53.5052163114542	90.6176567225484	99.7608
hsa-miR-324-3p	TTLL12	34.9607	93.9173212582099	60.5452893611486	99.7846
hsa-miR-324-3p	ARRB1	59.0848	98.7265960707933	52.7766113056593	99.8216
hsa-miR-324-3p	TNNI1	28.6294	89.9966572730566	90.2389452682531	99.8736
hsa-miR-324-3p	TNS1	11.1191	94.028678366624	78.555125882506	99.8951
hsa-miR-324-3p	SFXN5	15.879	85.6284582237356	71.5084937037416	99.9029
hsa-miR-324-3p	PAX5	26.1887	71.4690355520232	97.7304616722349	99.9362
hsa-miR-324-3p	CDS2	31.8824	97.7648805176487	99.9043441813709	99.9539
hsa-miR-324-3p	SH3BP2	23.9668	93.3795108806691	58.916410046447	99.9748
hsa-miR-324-3p	WDR7	63.4972	97.3888856962422	62.3696415446859	99.1053
hsa-miR-324-3p	POTEG	43.9254	83.7624637787344	0.0000131269134937713	99.1662
hsa-miR-324-3p	IRGQ	58.73	90.8620641850043	86.8792955363112	99.1995
hsa-miR-324-3p	SSH2	43.6735	86.5502562266809	69.0191189556963	99.2025
hsa-miR-324-3p	ZNF609	39.2199	95.9696595638624	91.8905735240394	99.3572
hsa-miR-324-3p	AIF1L	4.71927	90.0743237832234	96.1992728477539	99.4821
hsa-miR-324-3p	FMNL3	39.5107	87.0675347017034	99.7833796735258	99.508
hsa-miR-324-3p	GIGYF1	27.0217	92.7267110060756	10.7357280586595	99.5117
hsa-miR-324-3p	GALNT10	47.0061	68.8909380345478	88.4690960295419	99.5278
hsa-miR-324-3p	ANKS1A	17.5374	94.1326235434238	36.9853675607976	99.5473
hsa-miR-324-3p	SLC9A8	30.0882	66.2134029099693	71.9697471900857	99.5708
hsa-miR-324-3p	ELMOD3	25.8053	95.6079851829523	97.3853026088297	99.6523
hsa-miR-324-3p	NEURL	17.7125	92.1611039487395	98.213807753989	99.6999
hsa-miR-324-3p	LIMD2	15.9339	78.6561308291899	91.3784138671664	99.7488
hsa-miR-324-3p	TAB1	22.9649	85.5241257986802	66.2475549482754	99.7546
hsa-miR-324-3p	POLR1A	37.8103	64.9804974033456	72.9862822441299	99.8115
hsa-miR-324-3p	SIRPB2	29.7191	99.1487973540721	62.6156924112132	99.8435
hsa-miR-324-3p	CDH5	34.9536	99.9009573861177	22.2740881159821	99.8542
hsa-miR-324-3p	CIITA	22.3686	90.3929129232023	21.3693681110778	99.8616
hsa-miR-324-3p	MAPK1	56.6925	70.4240383890039	81.2055678591199	99.878
hsa-miR-324-3p	KCNAB2	53.195	99.8505531531534	91.2097330287714	99.9464
hsa-miR-324-3p	HDAC11	32.1186	96.4693182432498	76.0051835556004	99.9591
hsa-miR-324-3p	QSOX1	87.2367	91.409625473624	97.6245012265132	99.9814
hsa-miR-324-3p	CRTC1	46.0879	98.5212460657513	93.015825675639	99.9844
hsa-miR-324-3p	SH3PXD2B	34.9234	67.3645525648459	9.90814179744464	99.0406
hsa-miR-324-3p	MMAA	48.2716	99.066979542604	23.9542936624443	99.0407
hsa-miR-324-3p	ERBB4	58.0726	99.2600537779398	91.0888866631478	99.0605
hsa-miR-324-3p	CTDSP1	15.0438	91.999404567082	5.51884322487834	99.1644
hsa-miR-324-3p	TJP1	91.4884	99.2636706766482	61.8440661822223	99.1882
hsa-miR-324-3p	GIT1	4.12284	97.0546749616276	53.6587792731812	99.2025
hsa-miR-324-3p	FAM221B	68.0348	86.3196886152266	74.31367573662	99.2052
hsa-miR-324-3p	KBTBD12	34.1026	68.486139687881	71.865887050523	99.2592
hsa-miR-324-3p	FLYWCH1	7.19763	77.948241017738	48.3827576941106	99.2723
hsa-miR-324-3p	PIP5K1C	28.4477	91.9980879230126	79.8195758247935	99.2752
hsa-miR-324-3p	MR1	15.5464	78.9475351416175	77.7819375508094	99.3392
hsa-miR-324-3p	HIC2	43.1466	95.6409322645488	0.0000131269134937713	99.4358
hsa-miR-324-3p	NOL12	32.935	96.5865150553602	90.0276544686573	99.5735
hsa-miR-324-3p	EPB41L1	25.4613	97.6754571504384	56.8730484381795	99.5962
hsa-miR-324-3p	SRL	44.4902	90.6934408045346	31.6972823482263	99.5997
hsa-miR-324-3p	EFEMP2	32.3426	97.8963048306742	46.3286582706053	99.6257
hsa-miR-324-3p	CAMKV	32.7239	99.7417983530177	61.2576869564555	99.6413
hsa-miR-324-3p	TBC1D16	47.7558	94.9077473970334	88.6533453873404	99.652
hsa-miR-324-3p	IL17RA	46.9526	73.3539199669383	8.79147464726999	99.6763
hsa-miR-324-3p	GFAP	32.0988	94.53399861551	67.2480357871166	99.7094
hsa-miR-324-3p	BCL9L	21.6618	88.3779363292614	97.8915551546305	99.7225
hsa-miR-324-3p	MMP24	32.1596	79.3856600731713	76.076764614882	99.7705
hsa-miR-324-3p	FOXJ1	36.5705	98.8671594426537	67.2014746249542	99.7746
hsa-miR-324-3p	GFER	39.0326	93.4040779100119	49.122839949976	99.7776
hsa-miR-324-3p	NAT8L	12.0146	94.3782783469208	79.8283446030074	99.8531
hsa-miR-324-3p	ALS2CL	26.3031	97.4999407510169	40.6780995957304	99.9022
hsa-miR-324-3p	RIMS3	57.2822	71.8061971183463	53.5939585743489	99.9158
hsa-miR-324-3p	SYNGR1	9.84773	85.4000437125831	94.8842317808614	99.9263
hsa-miR-324-3p	HNF1A	18.7171	95.7220994989472	84.2401295783885	99.9283
hsa-miR-324-3p	MTHFR	11.7351	94.6850719050306	0.0000131269134937713	99.9314
hsa-miR-324-3p	MGAT3	37.2831	93.2773160659852	53.4720358018188	99.946
hsa-miR-324-3p	ANKRD52	23.9669	93.9972338082598	55.0739655631177	99.9529
hsa-miR-324-3p	NOP9	54.9272	98.8791796285112	94.8914122025425	99.9558
hsa-miR-324-3p	TMEM104	28.8351	96.2023647856883	76.9966987125254	99.9675
hsa-miR-324-3p	C5orf63	33.4079	86.5705480352805	86.9209078520865	99.0074
hsa-miR-324-3p	CYGB	15.5513	99.8617523727088	14.5282115092314	99.0097
hsa-miR-324-3p	ZNF696	34.1377	97.3256248211881	56.7615090542229	99.074
hsa-miR-324-3p	WDR33	36.5251	87.9757635257683	61.0010557976523	99.0949
hsa-miR-324-3p	C9orf139	8.60776	49.3513824065682	85.1528701274374	99.1763
hsa-miR-324-3p	FURIN	28.8159	77.2194785253029	89.7602461138757	99.1793
hsa-miR-324-3p	CCDC64B	66.8388	93.4062465002439	58.5849423538157	99.2232
hsa-miR-324-3p	C1GALT1	30.6598	99.5809973873135	24.7785850683722	99.2247
hsa-miR-324-3p	TRIM27	32.9376	98.1598659935156	75.5486426312006	99.2624
hsa-miR-324-3p	GPR45	59.0947	93.9439097234474	95.3697569302555	99.2796
hsa-miR-324-3p	L1CAM	13.9056	99.389766453675	72.7909406444291	99.3884
hsa-miR-324-3p	DCX	34.2471	78.3372628704668	66.9357596420133	99.4072
hsa-miR-324-3p	POTEI	58.2425	96.7211999986989	3.72062672610708	99.4432
hsa-miR-324-3p	CADM4	37.2774	99.0998956443401	47.5608422595251	99.4465
hsa-miR-324-3p	ITSN1	20.6426	71.7790122907949	99.4038018429399	99.454
hsa-miR-324-3p	ZNF518B	51.0623	98.5656402057868	5.34048785123847	99.4867
hsa-miR-324-3p	CNNM1	53.061	90.5411283205957	67.6004277798569	99.5242
hsa-miR-324-3p	NKIRAS2	6.02748	97.8187932198097	99.9376077801641	99.526
hsa-miR-324-3p	C1orf212	71.8874	75.5449163830331	84.8450571329219	99.5651
hsa-miR-324-3p	BAHD1	21.1419	92.4663407688613	84.1787350039781	99.5698
hsa-miR-324-3p	TBC1D2B	38.1228	98.2930251787267	2.07057369994002	99.589
hsa-miR-324-3p	C14orf102	19.7624	98.9704540423839	53.5843496736715	99.72
hsa-miR-324-3p	GRAP2	81.7035	90.9074341906442	91.6727061407833	99.7691
hsa-miR-324-3p	CNIH2	12.5962	99.7372288236002	30.4035593888477	99.7716
hsa-miR-324-3p	KIF21B	36.8238	85.2270831516494	97.7569780374923	99.7861
hsa-miR-324-3p	IL2RA	58.7027	99.7493342040739	68.3229987331216	99.793
hsa-miR-324-3p	ST3GAL1	93.2514	96.7043237197147	67.1796970754681	99.8025
hsa-miR-324-3p	ALPK3	40.4655	82.7957449781259	62.9160361919507	99.8198
hsa-miR-324-3p	HELZ	79.2191	99.6774222029872	99.584769472365	99.8292
hsa-miR-324-3p	PTPRT	56.4036	82.1383291043242	81.8123331815425	99.9603
hsa-miR-324-3p	IQSEC3	22.1886	85.7013848152524	72.5810938053176	99.026
hsa-miR-324-3p	ZFYVE20	48.2899	95.3200583598611	83.7823809779472	99.0804
hsa-miR-324-3p	GRAMD1B	48.9823	92.7265870866338	99.2947303187201	99.0988
hsa-miR-324-3p	IGSF9B	39.0137	85.7021438218336	99.9640191301136	99.2351
hsa-miR-324-3p	PPM1L	67.1499	90.5241203772046	48.8152894937304	99.2534
hsa-miR-324-3p	TOMM40	19.118	99.5651744235848	61.4534486173881	99.256
hsa-miR-324-3p	SCRT2	20.1693	93.6721621324801	97.363564440084	99.3322
hsa-miR-324-3p	NSD1	31.5132	81.7244071887527	98.1317514177395	99.3621
hsa-miR-324-3p	MEF2D	15.0888	99.6108155030037	76.6048209639959	99.4479
hsa-miR-324-3p	PDRG1	48.1865	98.852482733762	97.7676764719897	99.517
hsa-miR-324-3p	POTEM	51.7782	94.8112528766737	0.0000131269134937713	99.5242
hsa-miR-324-3p	KCNJ5	87.5131	74.3500386551209	0.0000131269134937713	99.5434
hsa-miR-324-3p	IFITM10	21.7357	45.7073608303346	68.5351559090079	99.5876
hsa-miR-324-3p	RAB11FIP1	32.6105	99.6940893679133	51.1583910447146	99.6449
hsa-miR-324-3p	CLEC16A	59.9409	80.6534721375655	85.0227299070601	99.6837
hsa-miR-324-3p	NACC1	18.5786	99.4315273055715	53.5129261373519	99.6894
hsa-miR-324-3p	LRRC20	27.3937	87.009052470125	99.2429052642467	99.7227
hsa-miR-324-3p	SETD4	27.5635	98.3086854981879	64.5332456805563	99.7352
hsa-miR-324-3p	LONRF2	35.4813	91.3619164885196	72.6549589475471	99.7718
hsa-miR-324-3p	NACC2	17.5174	99.0718201458005	62.631851641724	99.8198
hsa-miR-324-3p	MGAT5	36.9846	99.7116936736182	53.948923442134	99.8543
hsa-miR-324-3p	FAM155B	46.2154	82.7658261778892	88.2322340024602	99.8588
hsa-miR-324-3p	TMEM178B	38.4096	81.6007743106323	96.8183512150337	99.8879
hsa-miR-324-3p	SPTB	32.8729	99.423294407655	87.3725524377532	99.9716
hsa-miR-324-3p	ADCY1	44.0159	97.2877054719882	80.7118121349651	99.9752
hsa-miR-324-3p	MDGA1	44.0717	97.4308711521271	99.754382321618	99.9884
